# Supplementary material for: The Impact of COVID-19 on Healthcare Services, Risk Management, and Infection Prevention in Surgical Settings: A Qualitative Study
Source: Healthcare (Basel). 2025 Mar 7;13(6):579. doi: 10.3390/healthcare13060579 (PMC11942026; doi:10.3390/healthcare13060579)
Supplement: Supplementary file 1 [file healthcare-13-00579-s001.zip]

Archive with 1 entries (1 files):
- healthcare-3470251-supplementary.pdf
